# Supplementary material for: The p38/MK2 Pathway Functions as Chk1-Backup Downstream of ATM/ATR in G2-Checkpoint Activation in Cells Exposed to Ionizing Radiation
Source: Cells. 2023 May 14;12(10):1387. doi: 10.3390/cells12101387 (PMC10216922; doi:10.3390/cells12101387)
Supplement: Supplementary file 1 [file cells-12-01387-s001.zip]

Archive with 1 entries (1 files):
- cells-2327335-supplementary.pdf
